# Supplementary material for: ﻿Morphological characteristics and phylogenetic analysis reveal Helvellosebacinafilicata sp. nov. and Sebacinaaciculicola sp. nov. in Sebacinales from southwest China
Source: MycoKeys. 2025 Jun 3;118:105–18. doi: 10.3897/mycokeys.118.152160 (PMC12152491; doi:10.3897/mycokeys.118.152160)
Supplement: XML Treatment for Helvellosebacina filicata [file mycokeys.118.152160-treatment1.xml]

<!DOCTYPE tp:taxon-treatment
  PUBLIC "-//TaxonX//DTD Taxonomic Treatment Publishing DTD v0 20100105//EN" "tax-treatment-NSO.dtd">
<tp:taxon-treatment xmlns:tp="http://www.plazi.org/taxpub"><tp:treatment-meta><kwd-group><label>Taxon classification</label><kwd>
                <named-content content-type="kingdom">Fungi</named-content>
              </kwd><kwd>
                <named-content content-type="order">Sebacinales</named-content>
              </kwd><kwd>
                <named-content content-type="family">Sebacinaceae</named-content>
              </kwd></kwd-group><mixed-citation publication-type="journal"><person-group><name><surname>Dong</surname><given-names>Jia-Hui</given-names></name><name><surname>Zhang</surname><given-names>Xin</given-names></name><name><surname>Guan</surname><given-names>Qian-Xin</given-names></name><name><surname>Wu</surname><given-names>Fang</given-names></name></person-group><article-title>﻿Morphological characteristics and phylogenetic analysis reveal <italic><tp:taxon-name><tp:taxon-name-part taxon-name-part-type="genus" reg="Helvellosebacina">Helvellosebacina</tp:taxon-name-part><tp:taxon-name-part taxon-name-part-type="species" reg="filicata">filicata</tp:taxon-name-part></tp:taxon-name></italic> sp. nov. and <italic><tp:taxon-name><tp:taxon-name-part taxon-name-part-type="genus" reg="Sebacina">Sebacina</tp:taxon-name-part><tp:taxon-name-part taxon-name-part-type="species" reg="aciculicola">aciculicola</tp:taxon-name-part></tp:taxon-name></italic> sp. nov. in <tp:taxon-name><tp:taxon-name-part taxon-name-part-type="order">Sebacinales</tp:taxon-name-part></tp:taxon-name> from southwest China</article-title><source>MycoKeys</source><day>03</day><month>06</month><year>2025</year><volume>118</volume><fpage>105</fpage><lpage>118</lpage><pub-id pub-id-type="doi">10.3897/mycokeys.118.152160</pub-id></mixed-citation></tp:treatment-meta><tp:nomenclature><label>﻿</label><tp:taxon-name>
              <object-id xmlns:xlink="http://www.w3.org/1999/xlink" content-type="arpha" xlink:type="simple">DBA45381-5561-53EE-B274-24D9DC6E50DE</object-id>
              <tp:taxon-name-part taxon-name-part-type="genus" reg="Helvellosebacina">Helvellosebacina</tp:taxon-name-part>
              <tp:taxon-name-part taxon-name-part-type="species" reg="filicata">filicata</tp:taxon-name-part>
              <object-id xmlns:xlink="http://www.w3.org/1999/xlink" content-type="mycobank" xlink:type="simple">857594</object-id>
            </tp:taxon-name><tp:taxon-authority>J.H. Dong, X. Zhang, Y.C. Dai &amp; F. Wu</tp:taxon-authority><tp:taxon-status xmlns:xlink="http://www.w3.org/1999/xlink" xlink:type="simple">sp. nov.</tp:taxon-status><xref ref-type="fig" rid="F2">Figs 2</xref><xref ref-type="fig" rid="F3">, 3</xref><xref ref-type="fig" rid="F4">, 4</xref></tp:nomenclature><tp:treatment-sec sec-type="Holotype" id="SECID0EYDAI"><title>Holotype.</title><p>China • Yunnan Province, Puer, Puer Forest Park, 17 August 2019, on living ferns, Dai 20449 (holotype, <named-content xmlns:xlink="http://www.w3.org/1999/xlink" content-type="dwc:institutional_code" xlink:title="Fungarium of Beijing Forestry University" xlink:href="http://grbio.org/institution/beijing-forestry-university" xlink:type="simple">BJFC</named-content> 032117).</p><fig id="F2" position="float" orientation="portrait"><object-id xmlns:xlink="http://www.w3.org/1999/xlink" content-type="doi" xlink:type="simple">10.3897/mycokeys.118.152160.figure2</object-id><object-id xmlns:xlink="http://www.w3.org/1999/xlink" content-type="arpha" xlink:type="simple">569DD143-DC06-562B-8DC7-09492C00693F</object-id><label>Figure 2.</label><caption><p>Basidiomata of <italic><tp:taxon-name><tp:taxon-name-part taxon-name-part-type="genus" reg="Helvellosebacina">Helvellosebacina</tp:taxon-name-part><tp:taxon-name-part taxon-name-part-type="species" reg="filicata">filicata</tp:taxon-name-part></tp:taxon-name></italic> (holotype, Dai 20449).</p></caption><graphic xmlns:xlink="http://www.w3.org/1999/xlink" xlink:href="mycokeys-118-105-g002.jpg" position="float" orientation="portrait" xlink:type="simple" id="oo_1344060.jpg"><uri content-type="original_file" xlink:type="simple">https://binary.pensoft.net/fig/1344060</uri></graphic></fig></tp:treatment-sec><tp:treatment-sec sec-type="etymology" id="SECID0E1EAI"><title>Etymology.</title><p><italic>Filicata</italic> (Lat.): refers to the species growing on living ferns.</p><fig id="F3" position="float" orientation="portrait"><object-id xmlns:xlink="http://www.w3.org/1999/xlink" content-type="doi" xlink:type="simple">10.3897/mycokeys.118.152160.figure3</object-id><object-id xmlns:xlink="http://www.w3.org/1999/xlink" content-type="arpha" xlink:type="simple">D4355CDC-FDD2-5352-AF23-3806A7976725</object-id><label>Figure 3.</label><caption><p>Photos of microscopic structures of <italic><tp:taxon-name><tp:taxon-name-part taxon-name-part-type="genus" reg="Helvellosebacina">Helvellosebacina</tp:taxon-name-part><tp:taxon-name-part taxon-name-part-type="species" reg="filicata">filicata</tp:taxon-name-part></tp:taxon-name></italic> (holotype, Dai 20449) <bold>a, b</bold> basidia <bold>c</bold> hyphae <bold>d</bold> basidiospores. Scale bars: 10 μm (<bold>a–c</bold>); 5 μm (<bold>d</bold>).</p></caption><graphic xmlns:xlink="http://www.w3.org/1999/xlink" xlink:href="mycokeys-118-105-g003.jpg" position="float" orientation="portrait" xlink:type="simple" id="oo_1344061.jpg"><uri content-type="original_file" xlink:type="simple">https://binary.pensoft.net/fig/1344061</uri></graphic></fig></tp:treatment-sec><tp:treatment-sec sec-type="description" id="SECID0EJGAI"><title>Description.</title><p><bold><italic>Basidiomata</italic>.</bold> Annual, resupinate, amorphous, closely adnate on substrate, widely effused, easily separable, cartilaginous to gelatinous, white to cream, sometimes semi-transparent when fresh, up to 12 cm diam and 0.05 cm thick, distinctly shrinking to a film and becoming fawn to clay-buff when dry.</p><fig id="F4" position="float" orientation="portrait"><object-id xmlns:xlink="http://www.w3.org/1999/xlink" content-type="doi" xlink:type="simple">10.3897/mycokeys.118.152160.figure4</object-id><object-id xmlns:xlink="http://www.w3.org/1999/xlink" content-type="arpha" xlink:type="simple">F8131A38-E76D-505D-867C-8DA346BE6FCC</object-id><label>Figure 4.</label><caption><p>Drawings of microscopic structures of <italic><tp:taxon-name><tp:taxon-name-part taxon-name-part-type="genus" reg="Helvellosebacina">Helvellosebacina</tp:taxon-name-part><tp:taxon-name-part taxon-name-part-type="species" reg="filicata">filicata</tp:taxon-name-part></tp:taxon-name></italic> (holotype, Dai 20449) <bold>a</bold> basidiospores <bold>b</bold> basidia <bold>c</bold> hyphae. Scale bars: 5 μm (<bold>a, c</bold>); 10 μm (<bold>b</bold>).</p></caption><graphic xmlns:xlink="http://www.w3.org/1999/xlink" xlink:href="mycokeys-118-105-g004.jpg" position="float" orientation="portrait" xlink:type="simple" id="oo_1344062.jpg"><uri content-type="original_file" xlink:type="simple">https://binary.pensoft.net/fig/1344062</uri></graphic></fig><p><bold><italic>Hyphal structure</italic>.</bold> Hyphal system monomitic; hyphae simple or branched, sometimes flexuous, hyaline, thin-walled or thick-walled, without clamp connections, 2.6–3.8 µm diam., embedded in hymenium and subhymenium.</p><p><bold><italic>Hymenium</italic>.</bold> Cystidia absent; hyphidia (dikaryophyses) present, unbranched, with several simple septa, usually derived from the same hyphae with probasidia; probasidia pyriform to subglobose; mature basidia thin-walled, obovate to subglobose, 12–16.8 × 9.8–13.7 μm, longitudinally septate, 4-celled, usually with oil drops; sterigmata up to 52.7 μm long, 1.4–2.7 μm diam., with tapered apex.</p><p><bold><italic>Basidiospores</italic>.</bold> Hyaline, thin-walled, smooth, broadly ellipsoid to ovoid, apiculate, usually with several large oil drops, (7.9–)8.6–9.9(–11.1) × (5.1–)5.8–7.6(–8.3) μm, L = 9.2 μm, W = 6.8 μm, Q = 1.35 (n = 40/1).</p></tp:treatment-sec></tp:taxon-treatment>
