# Supplementary material for: ﻿Morphological characteristics and phylogenetic analysis reveal Helvellosebacinafilicata sp. nov. and Sebacinaaciculicola sp. nov. in Sebacinales from southwest China
Source: MycoKeys. 2025 Jun 3;118:105–18. doi: 10.3897/mycokeys.118.152160 (PMC12152491; doi:10.3897/mycokeys.118.152160)
Supplement: XML Treatment for Sebacina aciculicola [file mycokeys.118.152160-treatment2.xml]

<!DOCTYPE tp:taxon-treatment
  PUBLIC "-//TaxonX//DTD Taxonomic Treatment Publishing DTD v0 20100105//EN" "tax-treatment-NSO.dtd">
<tp:taxon-treatment xmlns:tp="http://www.plazi.org/taxpub"><tp:treatment-meta><kwd-group><label>Taxon classification</label><kwd>
                <named-content content-type="kingdom">Fungi</named-content>
              </kwd><kwd>
                <named-content content-type="order">Sebacinales</named-content>
              </kwd><kwd>
                <named-content content-type="family">Sebacinaceae</named-content>
              </kwd></kwd-group><mixed-citation publication-type="journal"><person-group><name><surname>Dong</surname><given-names>Jia-Hui</given-names></name><name><surname>Zhang</surname><given-names>Xin</given-names></name><name><surname>Guan</surname><given-names>Qian-Xin</given-names></name><name><surname>Wu</surname><given-names>Fang</given-names></name></person-group><article-title>﻿Morphological characteristics and phylogenetic analysis reveal <italic><tp:taxon-name><tp:taxon-name-part taxon-name-part-type="genus" reg="Helvellosebacina">Helvellosebacina</tp:taxon-name-part><tp:taxon-name-part taxon-name-part-type="species" reg="filicata">filicata</tp:taxon-name-part></tp:taxon-name></italic> sp. nov. and <italic><tp:taxon-name><tp:taxon-name-part taxon-name-part-type="genus" reg="Sebacina">Sebacina</tp:taxon-name-part><tp:taxon-name-part taxon-name-part-type="species" reg="aciculicola">aciculicola</tp:taxon-name-part></tp:taxon-name></italic> sp. nov. in <tp:taxon-name><tp:taxon-name-part taxon-name-part-type="order">Sebacinales</tp:taxon-name-part></tp:taxon-name> from southwest China</article-title><source>MycoKeys</source><day>03</day><month>06</month><year>2025</year><volume>118</volume><fpage>105</fpage><lpage>118</lpage><pub-id pub-id-type="doi">10.3897/mycokeys.118.152160</pub-id></mixed-citation></tp:treatment-meta><tp:nomenclature><label>﻿</label><tp:taxon-name>
              <object-id xmlns:xlink="http://www.w3.org/1999/xlink" content-type="arpha" xlink:type="simple">94663D0A-665A-59D8-9E4C-E26BAB46B742</object-id>
              <tp:taxon-name-part taxon-name-part-type="genus" reg="Sebacina">Sebacina</tp:taxon-name-part>
              <tp:taxon-name-part taxon-name-part-type="species" reg="aciculicola">aciculicola</tp:taxon-name-part>
              <object-id xmlns:xlink="http://www.w3.org/1999/xlink" content-type="mycobank" xlink:type="simple">857598</object-id>
            </tp:taxon-name><tp:taxon-authority>J.H. Dong, X. Zhang, Y.C. Dai &amp; F. Wu</tp:taxon-authority><tp:taxon-status xmlns:xlink="http://www.w3.org/1999/xlink" xlink:type="simple">sp. nov.</tp:taxon-status><xref ref-type="fig" rid="F5">Figs 5</xref><xref ref-type="fig" rid="F6">, 6</xref><xref ref-type="fig" rid="F7">, 7</xref></tp:nomenclature><tp:treatment-sec sec-type="Holotype" id="SECID0EKKAI"><title>Holotype.</title><p>China • Guizhou Province, Guiyang, Qianlingshan Park, 21 August 2023, bark of <italic><tp:taxon-name><tp:taxon-name-part taxon-name-part-type="genus" reg="Pinus">Pinus</tp:taxon-name-part><tp:taxon-name-part taxon-name-part-type="species" reg="massoniana">massoniana</tp:taxon-name-part></tp:taxon-name></italic>, Dai 25793 (holotype, <named-content xmlns:xlink="http://www.w3.org/1999/xlink" content-type="dwc:institutional_code" xlink:title="Fungarium of Beijing Forestry University" xlink:href="http://grbio.org/institution/beijing-forestry-university" xlink:type="simple">BJFC</named-content> 043342).</p><fig id="F5" position="float" orientation="portrait"><object-id xmlns:xlink="http://www.w3.org/1999/xlink" content-type="doi" xlink:type="simple">10.3897/mycokeys.118.152160.figure5</object-id><object-id xmlns:xlink="http://www.w3.org/1999/xlink" content-type="arpha" xlink:type="simple">B33840DB-8F06-5796-8289-956D32BCF052</object-id><label>Figure 5.</label><caption><p>Basidiomata of <italic><tp:taxon-name><tp:taxon-name-part taxon-name-part-type="genus" reg="Sebacina">Sebacina</tp:taxon-name-part><tp:taxon-name-part taxon-name-part-type="species" reg="aciculicola">aciculicola</tp:taxon-name-part></tp:taxon-name></italic> (holotype, Dai 25793).</p></caption><graphic xmlns:xlink="http://www.w3.org/1999/xlink" xlink:href="mycokeys-118-105-g005.jpg" position="float" orientation="portrait" xlink:type="simple" id="oo_1344063.jpg"><uri content-type="original_file" xlink:type="simple">https://binary.pensoft.net/fig/1344063</uri></graphic></fig></tp:treatment-sec><tp:treatment-sec sec-type="etymology" id="SECID0EXLAI"><title>Etymology.</title><p><italic>Aciculicola</italic> (Lat.): refers to the species growing on needles and bark of <italic><tp:taxon-name><tp:taxon-name-part taxon-name-part-type="genus" reg="Pinus">Pinus</tp:taxon-name-part><tp:taxon-name-part taxon-name-part-type="species" reg="massoniana">massoniana</tp:taxon-name-part></tp:taxon-name></italic>.</p><fig id="F6" position="float" orientation="portrait"><object-id xmlns:xlink="http://www.w3.org/1999/xlink" content-type="doi" xlink:type="simple">10.3897/mycokeys.118.152160.figure6</object-id><object-id xmlns:xlink="http://www.w3.org/1999/xlink" content-type="arpha" xlink:type="simple">6337EC5E-0794-53EE-8E96-FC44F6B02A76</object-id><label>Figure 6.</label><caption><p>Photos of microscopic structures of <italic><tp:taxon-name><tp:taxon-name-part taxon-name-part-type="genus" reg="Sebacina">Sebacina</tp:taxon-name-part><tp:taxon-name-part taxon-name-part-type="species" reg="aciculicola">aciculicola</tp:taxon-name-part></tp:taxon-name></italic> (holotype, Dai 25793) <bold>a, b</bold> basidia <bold>c</bold> hyphae <bold>d</bold> basidiospores. Scale bars: 10 μm (<bold>a–c</bold>); 5 μm (<bold>d</bold>).</p></caption><graphic xmlns:xlink="http://www.w3.org/1999/xlink" xlink:href="mycokeys-118-105-g006.jpg" position="float" orientation="portrait" xlink:type="simple" id="oo_1344064.jpg"><uri content-type="original_file" xlink:type="simple">https://binary.pensoft.net/fig/1344064</uri></graphic></fig></tp:treatment-sec><tp:treatment-sec sec-type="description" id="SECID0ERNAI"><title>Description.</title><p><bold><italic>Basidiomata</italic>.</bold> Annual, resupinate, closely adnate on substrate, widely effused, not easily separable, coriaceous, white to cream when fresh, up to 15 cm diam and 0.1 cm thick, color and structure almost unchanged when dry; margin gradually thinning out, concolorous with the center.</p><fig id="F7" position="float" orientation="portrait"><object-id xmlns:xlink="http://www.w3.org/1999/xlink" content-type="doi" xlink:type="simple">10.3897/mycokeys.118.152160.figure7</object-id><object-id xmlns:xlink="http://www.w3.org/1999/xlink" content-type="arpha" xlink:type="simple">E130801F-A662-57E4-89B4-8664DE941C0F</object-id><label>Figure 7.</label><caption><p>Drawings of microscopic structures of <italic><tp:taxon-name><tp:taxon-name-part taxon-name-part-type="genus" reg="Sebacina">Sebacina</tp:taxon-name-part><tp:taxon-name-part taxon-name-part-type="species" reg="aciculicola">aciculicola</tp:taxon-name-part></tp:taxon-name></italic> (holotype, Dai 25793) <bold>a</bold> basidiospores <bold>b</bold> basidia <bold>c</bold> hyphae. Scale bars: 5 μm (<bold>a, c</bold>); 10 μm (<bold>b</bold>).</p></caption><graphic xmlns:xlink="http://www.w3.org/1999/xlink" xlink:href="mycokeys-118-105-g007.jpg" position="float" orientation="portrait" xlink:type="simple" id="oo_1344065.jpg"><uri content-type="original_file" xlink:type="simple">https://binary.pensoft.net/fig/1344065</uri></graphic></fig><p><bold><italic>Hyphal structure</italic>.</bold> Hyphal system monomitic; hyphae simple or branched, sometimes flexuous, hyaline, thin-walled or thick-walled, smooth, without clamp connections, 2.0–5.0 µm diam., embedded in hymenium and subhymenium.</p><p><bold><italic>Hymenium</italic>.</bold> Cystidia absent; hyphidia (dikaryophyses) present, unbranched, with several simple septa, usually derived from the same hyphae with probasidia; probasidia pyriform to subglobose; mature basidia thin-walled, obovate to subglobose, stalked, 16–22.8 × 11–14 µm, longitudinally septate, 4-celled, usually with oil drops; sterigmata up to 62.0 μm long, 2.0–3.5 μm diam., with tapered apex.</p><p><bold><italic>Basidiospores</italic>.</bold> Hyaline, thin-walled, smooth, broadly ellipsoid to ovoid, apiculate, usually with several large oil drops, (9.3–)10.2–12.9(–13.7) × (6.2–)6.3–8.7(–9.1) µm, L = 10.9 µm, W = 7.4 µm, Q = 1.47 (n = 40/1), germinating by germination tubes.</p></tp:treatment-sec></tp:taxon-treatment>
